# Supplementary material for: Effect of Antioxidant Supplementation on the Sperm Proteome of Idiopathic Infertile Men
Source: Antioxidants (Basel). 2019 Oct 16;8(10):488. doi: 10.3390/antiox8100488 (PMC6827009; doi:10.3390/antiox8100488)
Supplement: Supplementary file 1 [file antioxidants-08-00488-s001.zip]

Archive with 1 entries (1 files):
- antioxidants-610870-SI.xlsx
