# Supplementary material for: Effect of Antioxidant Supplementation on the Sperm Proteome of Idiopathic Infertile Men
Source: Antioxidants (Basel). 2019 Oct 16;8(10):488. doi: 10.3390/antiox8100488 (PMC6827009; doi:10.3390/antiox8100488)
Supplement: Supplementary file 1 [file antioxidants-08-00488-s001.zip › antioxidants-610870-SI.xlsx]

## Sheet: Sheet1
Supplementary Table 1: Differentially expressed proteins in pre- and post-antioxidant treatment groups
Protein	Gene ID	Accession	Average SC		Abundance		LFQ ratio	T-Test	Expression
			Pre	Post	Pre	Post	Post/Pre	P-value
Zinc finger protein 710	Q8N1W2	ZNF710	10.3333	0.111111	L	VL	0	9.45983e-05	Underexpressed
Tubulin beta-8 chain	Q3ZCM7	TUBB8	8.22222	0.222222	L	VL	0	0.000717795	Underexpressed
Ras GTPase-activating-like protein IQGAP2	Q13576-2	IQGAP2	4.11111	5	VL	VL	0	1.11613e-10	Underexpressed
Neuronal pentraxin-2	P47972	NPTX2	2.44444	0	VL	VL	0	2.50268e-05	Underexpressed
Non-POU domain-containing octamer-binding protein	Q15233-2	NONO	1.66667	0	VL	VL	0	5.19421e-05	Underexpressed
Colipase-like protein 1	A2RUU4	CLPSL1	3.88889	0	VL	VL	0	0.000213858	Underexpressed
Store-operated calcium entry-associated regulatory factor	Q96BY9	SARAF	6.77778	0	M	VL	0.0282328	0.0395074	Underexpressed
Nuclear pore membrane glycoprotein 210-like	Q5VU65	NUP210L	284	50.2222	H	M	0.0331743	0.046033	Underexpressed
Triosephosphate isomerase	P60174	TPI1	213.222	69	H	M	0.0579796	0.0366529	Underexpressed
Nucleoside diphosphate kinase 7	Q9Y5B8-2	NME7	18.1111	0.555556	L	VL	0.0670223	0.00255419	Underexpressed
Glyceraldehyde-3-phosphate dehydrogenase, testis-specific	O14556	GAPDHS	786.222	144.889	H	H	0.074485	0.00867002	Underexpressed
Nuclear pore membrane glycoprotein 210	Q8TEM1	NUP210	135.222	23	H	M	0.0749978	0.0306298	Underexpressed
EF-hand domain-containing family member C2	Q5JST6	EFHC2	24	1.77778	M	VL	0.0793167	0.00796682	Underexpressed
EF-hand domain-containing protein 1	Q5JVL4-3	EFHC1	34	2.44444	M	VL	0.087228	0.00276893	Underexpressed
Gasdermin-A	Q96QA5	GSDMA	3	0.555556	VL	VL	0.0881688	4.80927e-07	Underexpressed
RING finger protein 121	Q9H920	RNF121	1.44444	0	VL	VL	0.0904484	0.000723688	Underexpressed
Glutamine synthetase	P15104	GLUL	123.889	18.7778	H	L	0.0959537	0.0407134	Underexpressed
Palmitoyltransferase ZDHHC3	Q9NYG2	ZDHHC3	3.66667	0.333333	VL	VL	0.130774	0.000262002	Underexpressed
Transmembrane protein 160	Q9NX00	TMEM160	3.66667	0.333333	VL	VL	0.134977	1.42284e-06	Underexpressed
Cation channel sperm-associated protein subunit gamma	Q6ZRH7	CATSPERG	9.88889	0.777778	L	VL	0.14955	0.00981285	Underexpressed
Glycerophosphodiester phosphodiesterase 1	Q9NZC3	GDE1	20.4444	2.11111	M	VL	0.157349	0.0122137	Underexpressed
Glutathione S-transferase omega-2	Q9H4Y5	GSTO2	37.1111	9.66667	M	L	0.165555	0.0346459	Underexpressed
Protein Mpv17	P39210	MPV17	4.55556	6	VL	VL	0.170311	0.000356836	Underexpressed
Myeloid leukemia factor 1	P58340-5	MLF1	29	2.44444	M	VL	0.178456	3.59843e-05	Underexpressed
NADH dehydrogenase [ubiquinone] 1 beta subcomplex subunit 11, mitochondrial	Q9NX14	NDUFB11	10.1111	2.33333	L	VL	0.17987	4.54112e-08	Underexpressed
Trimeric intracellular cation channel type B	Q9NVV0	TMEM38B	24.2222	12.2222	M	L	0.187887	0.0426679	Underexpressed
Corneodesmosin	Q15517	CDSN	13.6667	3.88889	L	VL	0.196198	3.46082e-09	Underexpressed
Sorting and assembly machinery component 50 homolog	Q9Y512	SAMM50	26.4444	4.11111	M	VL	0.216592	0.0175393	Underexpressed
Arginase-1	P05089	ARG1	15.4444	2.44444	L	VL	0.223985	5.37099e-07	Underexpressed
Serpin B12	Q96P63-2	SERPINB12	18.7778	5.22222	L	VL	0.233843	1.61316e-08	Underexpressed
Serine/threonine/tyrosine-interacting-like protein 1	Q9Y6J8	STYXL1	9.11111	0.555556	L	VL	0.242719	0.00531941	Underexpressed
Desmocollin-3	Q14574-2	DSC3	3.22222	0.555556	VL	VL	0.250729	1.86094e-05	Underexpressed
DnaJ homolog subfamily B member 6	O75190-2	DNAJB6	15.2222	4.44444	L	VL	0.252358	3.32309e-05	Underexpressed
Sodium/potassium-transporting ATPase subunit beta-1	P05026-2	ATP1B1	3.88889	0	VL	VL	0.263331	3.28701e-05	Underexpressed
Thrombospondin type-1 domain-containing protein 4	Q6ZMP0-4	THSD4	5.88889	0.333333	VL	VL	0.269164	1.02875e-06	Underexpressed
Protein FAM71B	Q8TC56	FAM71B	125.333	42.5556	H	M	0.276696	0.0319107	Underexpressed
Radial spoke head protein 6 homolog A	Q9H0K4	RSPH6A	83.1111	44.6667	H	M	0.277203	0.000368303	Underexpressed
Casein kinase II subunit beta	P67870	CSNK2B	44.4444	16.3333	M	L	0.279933	0.0112692	Underexpressed
Plakophilin-1	Q13835-2	PKP1	5.44444	1.33333	VL	VL	0.290272	2.72316e-05	Underexpressed
Signal peptidase complex subunit 1	Q9Y6A9	SPCS1	28.3333	15.1111	M	L	0.291207	0.00362083	Underexpressed
Cilia- and flagella-associated protein 20	Q9Y6A4	CFAP20	60	23.5556	M	M	0.296064	2.75329e-06	Underexpressed
Peptidyl-prolyl cis-trans isomerase-like 6	Q8IXY8	PPIL6	8.33333	2.33333	L	VL	0.298306	0.00233172	Underexpressed
Radial spoke head 1 homolog	Q8WYR4	RSPH1	63.5556	38.2222	M	M	0.299074	0.000100727	Underexpressed
Ethanolaminephosphotransferase 1	Q9C0D9	EPT1	11.4444	5.22222	L	VL	0.306353	7.5506e-07	Underexpressed
Postacrosomal sheath WW domain-binding protein	Q6ICG8	WBP2NL	18.6667	3.77778	L	VL	0.311205	0.00486026	Underexpressed
Annexin A3	P12429	ANXA3	24.1111	10.4444	M	L	0.313756	0.043951	Underexpressed
EF-hand calcium-binding domain-containing protein 6	Q5THR3-2	EFCAB6	30.4444	11.8889	M	L	0.320381	0.000837591	Underexpressed
Transmembrane protein 89	A2RUT3	TMEM89	25.4444	10.4444	M	L	0.325978	0.0074018	Underexpressed
Dihydrolipoyllysine-residue succinyltransferase component of 2-oxoglutarate dehydrogenase complex, mitochondrial	P36957	DLST	68.5556	37.7778	M	M	0.327515	1.8594e-06	Underexpressed
Membrane cofactor protein	P15529-7	CD46	48	19.7778	M	L	0.335355	0.000212928	Underexpressed
CD177 antigen	Q8N6Q3	CD177	25.4444	8.77778	M	L	0.335389	0.0357226	Underexpressed
Cytochrome c oxidase subunit 1	P00395	MT-CO1	52.6667	30.8889	M	M	0.335887	2.62143e-05	Underexpressed
Actin-related protein T3	Q9BYD9	ACTRT3	31.8889	11	M	L	0.335971	0.0113525	Underexpressed
Putative glycerol kinase 3	Q14409	GK3P	61.1111	37.6667	M	M	0.339005	0.015571	Underexpressed
F-actin-capping protein subunit beta	P47756-2	CAPZB	58	18.8889	M	L	0.356976	0.0452737	Underexpressed
Glutamine--fructose-6-phosphate aminotransferase [isomerizing] 1	Q06210-2	GFPT1	19.2222	6.44444	L	VL	0.35989	0.000247566	Underexpressed
Tubulin beta-3 chain	Q13509	TUBB3	14.4444	11.1111	L	L	0.360907	0.00888287	Underexpressed
Desmoglein-1	Q02413	DSG1	138.111	57.8889	H	M	0.362743	1.90354e-07	Underexpressed
Synaptotagmin-7	O43581	SYT7	7.22222	1.33333	VL	VL	0.363624	0.000681678	Underexpressed
GLIPR1-like protein 2	Q4G1C9	GLIPR1L2	40.5556	21.5556	M	M	0.370783	0.0030489	Underexpressed
Keratin, type II cytoskeletal 2 epidermal	P35908	KRT2	958.333	699.222	H	M	0.374796	2.3979e-07	Underexpressed
Fibrinogen-like protein 1	Q08830	FGL1	15.7778	6.55556	L	VL	0.375381	0.000211752	Underexpressed
Phospholipid hydroperoxide glutathione peroxidase, mitochondrial	P36969	GPX4	46.3333	23	M	M	0.377998	0.0142232	Underexpressed
2,3-cyclic-nucleotide 3-phosphodiesterase	P09543-2	CNP	3.55556	0	VL	VL	0.380774	8.06745e-05	Underexpressed
Glycerol kinase 2	Q14410	GK2	67.5556	46.7778	M	M	0.381767	0.024825	Underexpressed
Dihydrolipoyllysine-residue acetyltransferase component of pyruvate dehydrogenase complex, mitochondrial	P10515	DLAT	212.333	141.222	H	H	0.383686	0.017535	Underexpressed
Sphingomyelin phosphodiesterase 4	Q9NXE4-2	SMPD4	38.1111	20.8889	M	M	0.388261	0.012092	Underexpressed
Keratin, type II cytoskeletal 1	P04264	KRT1	1442	992.111	H	H	0.39581	5.40268e-07	Underexpressed
Glycerophosphodiester phosphodiesterase domain-containing protein 1	Q8N9F7	GDPD1	35.5556	26.4444	M	M	0.406996	0.000239968	Underexpressed
Keratin, type I cytoskeletal 9	P35527	KRT9	1643.56	1002.44	H	H	0.410205	2.2765e-07	Underexpressed
Casein kinase II subunit alpha	P68400	CSNK2A1	49.2222	25.5556	M	M	0.414304	0.02774	Underexpressed
Keratinocyte proline-rich protein	Q5T749	KPRP	37.7778	18.4444	M	L	0.425989	0.000708115	Underexpressed
Sperm acrosome membrane-associated protein 1	Q9HBV2	SPACA1	329.111	223	H	H	0.430172	0.00178178	Underexpressed
Desmoplakin	P15924	DSP	293.222	154.333	H	H	0.435525	1.08614e-05	Underexpressed
Kelch-like protein 10	Q6JEL2	KLHL10	46.8889	28.7778	M	M	0.436245	0.0109605	Underexpressed
Choline transporter-like protein 5	Q8NCS7-2	SLC44A5	59.5556	50.1111	M	M	0.436568	0.00330419	Underexpressed
Cilia- and flagella-associated protein 52	Q8N1V2	CFAP52	33.1111	14.5556	M	L	0.438746	0.00926181	Underexpressed
Glycerol-3-phosphate dehydrogenase, mitochondrial	P43304	GPD2	48.7778	21.6667	M	M	0.440374	0.00425331	Underexpressed
Uncharacterized protein KIAA1683	Q9H0B3-4	KIAA1683	61.8889	30.2222	M	M	0.451802	0.0393013	Underexpressed
Junction plakoglobin	P14923	JUP	147.556	90.1111	H	H	0.453262	3.39646e-05	Underexpressed
Transmembrane protein 205	Q6UW68	TMEM205	45.8889	33.6667	M	M	0.466433	0.00271167	Underexpressed
Cilia- and flagella-associated protein 43	Q8NDM7-2	CFAP43	28.6667	16.2222	M	L	0.467292	0.0281071	Underexpressed
Beta-galactosidase-1-like protein	Q6UWU2	GLB1L	77.4444	49.2222	M	M	0.467336	0.0261602	Underexpressed
Nuclear pore complex protein Nup155	O75694	NUP155	201.333	150.333	H	H	0.46812	0.00559311	Underexpressed
Acrosin	P10323	ACR	473.556	267.556	H	H	0.468833	0.000339392	Underexpressed
Filamin-B	O75369-6	FLNB	73.8889	32.7778	M	M	0.472986	0.0158098	Underexpressed
Elongation factor 2	P13639	EEF2	103.778	75.4444	H	M	0.477151	0.00515451	Underexpressed
Tetraspanin-16	Q9UKR8-3	TSPAN16	22.7778	12.6667	M	L	0.479096	0.00135021	Underexpressed
Nuclear pore complex protein Nup205	Q92621	NUP205	72.4444	74.7778	M	M	0.481829	0.0032475	Underexpressed
Fragile X mental retardation 1 neighbor protein	Q8N0W7	FMR1NB	25.6667	12.4444	M	L	0.490307	6.70264e-05	Underexpressed
Complement decay-accelerating factor	P08174-3	CD55	38.7778	17.7778	M	L	0.497279	0.000222778	Underexpressed
Epididymal sperm-binding protein 1	Q96BH3	ELSPBP1	123.889	94	H	H	0.500986	0.00822406	Underexpressed
Transmembrane 9 superfamily member 3	Q9HD45	TM9SF3	34.7778	35.4444	M	M	0.502012	2.84541e-05	Underexpressed
Radial spoke head protein 9 homolog	Q9H1X1	RSPH9	86.8889	46.2222	H	M	0.515717	0.0280104	Underexpressed
Calcium-binding tyrosine phosphorylation-regulated protein	O75952-3	CABYR	99.8889	84.1111	H	H	0.52277	0.00404037	Underexpressed
Fatty-acid amide hydrolase 1	O00519	FAAH	168.778	113	H	H	0.541493	0.000979401	Underexpressed
Pyruvate kinase PKM	P14618-2	PKM	372.778	273.222	H	H	0.54482	0.0197567	Underexpressed
Neprilysin	P08473	MME	120	79.3333	H	M	0.576639	0.00823757	Underexpressed
Cytochrome c1, heme protein, mitochondrial	P08574	CYC1	130.556	93.4444	H	H	0.584188	3.50377e-05	Underexpressed
Adipocyte plasma membrane-associated protein	Q9HDC9	APMAP	170.556	150.111	H	H	0.592325	0.000271939	Underexpressed
Elongation factor 1-gamma	P26641	EEF1G	121.667	113.667	H	H	0.592397	0.0249438	Underexpressed
NAD-dependent malic enzyme, mitochondrial	P23368	ME2	224.333	152	H	H	0.598335	0.0198973	Underexpressed
Saccharopine dehydrogenase-like oxidoreductase	Q8NBX0	SCCPDH	540.556	476.889	H	H	0.613436	0.00138324	Underexpressed
Protein NipSnap homolog 3A	Q9UFN0	NIPSNAP3A	80	69.6667	H	M	0.614021	0.0102898	Underexpressed
Zona pellucida-binding protein 1	Q9BS86-2	ZPBP	291.444	300.333	H	H	0.638018	1.38077e-07	Underexpressed
Hydroxyacyl-coenzyme A dehydrogenase, mitochondrial	Q16836	HADH	114.111	151.333	H	H	1.49527	0.0222659	Overexpressed
Aconitate hydratase, mitochondrial	Q99798	ACO2	275.889	383.667	H	H	1.50485	2.42802e-07	Overexpressed
Protein disulfide-isomerase	P07237	P4HB	131.556	142.667	H	H	1.53628	0.0345574	Overexpressed
Glucose-6-phosphate isomerase	P06744	GPI	73.3333	85.8889	M	H	1.5516	6.19687e-05	Overexpressed
Importin subunit beta-1	Q14974	KPNB1	81.3333	148.667	H	H	1.57749	0.0142163	Overexpressed
Isochorismatase domain-containing protein 2, mitochondrial	Q96AB3	ISOC2	95.8889	85.7778	H	H	1.58291	0.00134327	Overexpressed
2,4-dienoyl-CoA reductase, mitochondrial	Q16698-2	DECR1	367.333	615.667	H	H	1.59435	0.00028815	Overexpressed
Vacuolar protein sorting-associated protein 13A	Q96RL7-4	VPS13A	52.2222	101.889	M	H	1.64383	0.000125989	Overexpressed
cAMP-dependent protein kinase type II-alpha regulatory subunit	P13861-2	PRKAR2A	54.6667	107.667	M	H	1.67429	0.0319683	Overexpressed
ATP-dependent 6-phosphofructokinase, platelet type	Q01813	PFKP	72.4444	154.889	M	H	1.69619	0.0172795	Overexpressed
3-hydroxyacyl-CoA dehydrogenase type-2	Q99714	HSD17B10	74.1111	95.4444	M	H	1.70352	0.000690138	Overexpressed
Calreticulin	P27797	CALR	138.111	157.222	H	H	1.72508	0.00193229	Overexpressed
Plasma membrane calcium-transporting ATPase 4	P23634-7	ATP2B4	123.778	224.889	H	H	1.73011	0.000218727	Overexpressed
RuvB-like 2	Q9Y230	RUVBL2	80.3333	190.333	H	H	1.73262	0.00159909	Overexpressed
Protein disulfide-isomerase A6	Q15084-3	PDIA6	56.6667	95.3333	M	H	1.74714	0.0252801	Overexpressed
Electron transfer flavoprotein subunit alpha, mitochondrial	P13804	ETFA	32.5556	96.3333	M	H	1.79202	0.000144728	Overexpressed
ATP synthase subunit alpha, mitochondrial	P25705	ATP5A1	130.444	413.556	H	H	1.80914	4.48666e-05	Overexpressed
Protein disulfide-isomerase A4	P13667	PDIA4	72.6667	113.111	M	H	1.81283	4.97216e-06	Overexpressed
NADH-ubiquinone oxidoreductase 75 kDa subunit, mitochondrial	P28331	NDUFS1	85.7778	92.8889	H	H	1.82813	1.36833e-07	Overexpressed
L-amino-acid oxidase	Q96RQ9	IL4I1	36.7778	93.8889	M	H	1.83246	0.00661399	Overexpressed
Presequence protease, mitochondrial	Q5JRX3	PITRM1	174	145.444	H	H	1.87259	1.98556e-05	Overexpressed
Short-chain specific acyl-CoA dehydrogenase, mitochondrial	P16219	ACADS	110	141.556	H	H	1.91467	0.000121094	Overexpressed
Transitional endoplasmic reticulum ATPase	P55072	VCP	169.889	256.556	H	H	1.92399	0.00060301	Overexpressed
T-complex protein 1 subunit gamma	P49368	CCT3	41.2222	137.778	M	H	1.9275	0.000513006	Overexpressed
T-complex protein 1 subunit eta	Q99832	CCT7	85.7778	275.667	H	H	1.93836	0.000161421	Overexpressed
Pyruvate dehydrogenase E1 component subunit beta, mitochondrial	P11177-2	PDHB	81.4444	174.556	H	H	1.95788	0.000232052	Overexpressed
Enoyl-CoA delta isomerase 1, mitochondrial	P42126	ECI1	52.3333	99	M	H	1.99674	1.38342e-05	Overexpressed
Deoxyuridine 5-triphosphate nucleotidohydrolase, mitochondrial	P33316	DUT	16.2222	30	L	M	1.99843	0.00378674	Overexpressed
60S ribosomal protein L6	Q02878	RPL6	15.3333	26.6667	L	M	2.01007	0.0120374	Overexpressed
Solute carrier family 2, facilitated glucose transporter member 14	Q8TDB8-4	SLC2A14	79	115.111	M	H	2.02131	0.000132075	Overexpressed
10 kDa heat shock protein, mitochondrial	P61604	HSPE1	28.4444	45.4444	M	M	2.03079	0.000181101	Overexpressed
Cytochrome b-c1 complex subunit 7	P14927	UQCRB	22.8889	37	M	M	2.03971	0.00265131	Overexpressed
Proteasome subunit beta type-3	P49720	PSMB3	43.8889	44.4444	M	M	2.04501	2.09151e-06	Overexpressed
26S proteasome non-ATPase regulatory subunit 13	Q9UNM6	PSMD13	6.88889	31	VL	M	2.06648	4.93004e-05	Overexpressed
Histidine triad nucleotide-binding protein 2, mitochondrial	Q9BX68	HINT2	18.3333	31	L	M	2.0674	1.11863e-05	Overexpressed
Axonemal dynein light intermediate polypeptide 1	O14645	DNALI1	9.55556	27.5556	L	M	2.06813	0.0175517	Overexpressed
Semenogelin-1	P04279	SEMG1	188.333	256.333	H	H	2.07408	0.00220012	Overexpressed
Zinc-alpha-2-glycoprotein	P25311	AZGP1	39.7778	43.6667	M	M	2.07863	0.00123977	Overexpressed
Mitochondrial dicarboxylate carrier	Q9UBX3	SLC25A10	52.8889	84.2222	M	H	2.07903	0.000110531	Overexpressed
Cathelicidin antimicrobial peptide	P49913	CAMP	128	155.333	H	H	2.09505	0.023561	Overexpressed
Prolactin-inducible protein	P12273	PIP	609.778	969.333	H	H	2.09625	0.0276633	Overexpressed
Proteasome subunit beta type-1	P20618	PSMB1	64.6667	54.6667	M	M	2.0965	4.06684e-06	Overexpressed
Fumarate hydratase, mitochondrial	P07954-2	FH	194.222	273.889	H	H	2.10075	4.93161e-06	Overexpressed
Nucleoporin p58/p45	Q9BVL2-2	NUPL1	21.7778	38.1111	M	M	2.10984	0.000737564	Overexpressed
Transmembrane protein 126A	Q9H061	TMEM126A	27.8889	32.3333	M	M	2.11524	1.16456e-05	Overexpressed
ATP synthase subunit gamma, mitochondrial	P36542	ATP5C1	54.7778	100.889	M	H	2.11623	0.000413526	Overexpressed
Histone H2B type 1-A	Q96A08	HIST1H2BA	39.4444	63	M	M	2.11892	5.49019e-05	Overexpressed
Transmembrane and coiled-coil domain-containing protein 2	Q7Z6W1	TMCO2	19.6667	27.6667	L	M	2.15225	0.0116902	Overexpressed
Sodium/potassium-transporting ATPase subunit alpha-1	P05023-4	ATP1A1	29.7778	58.5556	M	M	2.15299	0.000662568	Overexpressed
Hypoxanthine-guanine phosphoribosyltransferase	P00492	HPRT1	18.6667	32.7778	L	M	2.1535	0.000886967	Overexpressed
Vesicle-associated membrane protein 3	Q15836	VAMP3	17.4444	39.3333	L	M	2.15518	0.00298051	Overexpressed
Vesicle transport protein GOT1B	Q9Y3E0	GOLT1B	17.4444	26.6667	L	M	2.18234	6.51417e-05	Overexpressed
ATP synthase subunit O, mitochondrial	P48047	ATP5O	20	80	M	H	2.19366	0.00113192	Overexpressed
Eukaryotic translation initiation factor 3 subunit F	O00303	EIF3F	9.44444	21.5556	L	M	2.21207	0.0321009	Overexpressed
T-complex protein 1 subunit beta	P78371	CCT2	61.1111	179.111	M	H	2.23452	0.00195234	Overexpressed
60S ribosomal protein L10a	P62906	RPL10A	6.22222	22	VL	M	2.26341	0.0197711	Overexpressed
Endoplasmin	P14625	HSP90B1	316.222	834.889	H	H	2.27677	3.51126e-06	Overexpressed
T-complex protein 1 subunit theta	P50990	CCT8	49.4444	155.667	M	H	2.2768	0.000218606	Overexpressed
Heme oxygenase 2	P30519	HMOX2	13.2222	33.2222	L	M	2.28182	0.00504508	Overexpressed
T-complex protein 1 subunit alpha	P17987	TCP1	57.5556	194.778	M	H	2.30483	0.00773211	Overexpressed
Receptor expression-enhancing protein 6	Q96HR9-2	REEP6	56.8889	78.2222	M	H	2.30571	1.59036e-05	Overexpressed
Tissue alpha-L-fucosidase	P04066	FUCA1	12.1111	23.1111	L	M	2.33177	0.000292142	Overexpressed
Kinectin	Q86UP2-2	KTN1	11.3333	33.2222	L	M	2.35211	0.0166233	Overexpressed
Clusterin	P10909-4	CLU	148.111	229.333	H	H	2.35834	0.00140861	Overexpressed
26S proteasome non-ATPase regulatory subunit 3	O43242	PSMD3	30	74.2222	M	M	2.3653	0.00283209	Overexpressed
T-complex protein 1 subunit delta	P50991	CCT4	60.4444	145.556	M	H	2.37673	1.49128e-07	Overexpressed
HIG1 domain family member 1A, mitochondrial	Q9Y241	HIGD1A	18.6667	36.8889	L	M	2.42023	0.000158084	Overexpressed
Protein disulfide-isomerase A3	P30101	PDIA3	216.111	248.889	H	H	2.43949	4.84991e-07	Overexpressed
26S proteasome non-ATPase regulatory subunit 11	O00231	PSMD11	8.33333	34.6667	L	M	2.43996	0.000558629	Overexpressed
Cullin-associated NEDD8-dissociated protein 1	Q86VP6	CAND1	53	128.444	M	H	2.47109	0.00858552	Overexpressed
T-complex protein 1 subunit epsilon	P48643	CCT5	50.7778	149.444	M	H	2.48518	9.82129e-05	Overexpressed
NADH dehydrogenase [ubiquinone] 1 alpha subcomplex subunit 9, mitochondrial	Q16795	NDUFA9	34.5556	42	M	M	2.48666	1.50046e-06	Overexpressed
Proteasome subunit beta type-2	P49721	PSMB2	43.7778	48.7778	M	M	2.50068	2.62894e-08	Overexpressed
Metaxin-1	Q13505-3	MTX1	6	14.8889	VL	L	2.52282	0.00479828	Overexpressed
Phosphatidylinositide phosphatase SAC1	Q9NTJ5	SACM1L	8.77778	26	L	M	2.52739	1.02466e-06	Overexpressed
Dynein light chain roadblock-type 2	Q8TF09	DYNLRB2	10.7778	16.4444	L	L	2.5287	0.00201619	Overexpressed
cAMP-dependent protein kinase catalytic subunit alpha	P17612-2	PRKACA	30.3333	57.5556	M	M	2.53014	2.00144e-06	Overexpressed
60S ribosomal protein L12	P30050	RPL12	14.5556	28.4444	L	M	2.54084	6.14588e-05	Overexpressed
Ubiquitin carboxyl-terminal hydrolase isozyme L3	P15374	UCHL3	2.66667	9.55556	VL	L	2.54406	7.40361e-05	Overexpressed
Histone-arginine methyltransferase CARM1	Q86X55-1	CARM1	0.222222	1.44444	VL	VL	2.54772	4.88079e-05	Overexpressed
Serine/threonine-protein phosphatase PGAM5, mitochondrial	Q96HS1	PGAM5	4	13.1111	VL	L	2.54994	0.00238699	Overexpressed
ATP synthase subunit g, mitochondrial	O75964	ATP5L	18.1111	33	L	M	2.5714	5.47732e-06	Overexpressed
60S ribosomal protein L5	P46777	RPL5	5	22.6667	VL	M	2.58733	2.3749e-06	Overexpressed
Alpha-soluble NSF attachment protein	P54920	NAPA	1.11111	7.88889	VL	VL	2.60898	0.000290704	Overexpressed
Stress-induced-phosphoprotein 1	P31948	STIP1	6.55556	17.3333	VL	L	2.6134	3.02891e-06	Overexpressed
T-complex protein 1 subunit zeta-2	Q92526	CCT6B	26.4444	73.1111	M	M	2.63714	4.53022e-06	Overexpressed
Uncharacterized protein C9orf9	Q96E40-2	C9orf9	9.66667	30.6667	L	M	2.64597	0.00533865	Overexpressed
60S ribosomal protein L11	P62913	RPL11	1.88889	9.44444	VL	L	2.65677	0.000136276	Overexpressed
Hexokinase-1	P19367-3	HK1	303	507.556	H	H	2.68211	0.000298901	Overexpressed
Carboxypeptidase E	P16870-2	CPE	6.11111	20.7778	VL	M	2.68469	0.000955207	Overexpressed
Protein deglycase DJ-1	Q99497	PARK7	44.8889	56.5556	M	M	2.69405	2.82756e-05	Overexpressed
NADH dehydrogenase [ubiquinone] 1 alpha subcomplex subunit 6	P56556	NDUFA6	4	6	VL	VL	2.70314	3.47356e-07	Overexpressed
Protein canopy homolog 2	Q9Y2B0	CNPY2	2.66667	7.88889	VL	VL	2.70765	0.00059123	Overexpressed
60S ribosomal protein L3	P39023	RPL3	7.11111	14.7778	VL	L	2.71204	2.598e-05	Overexpressed
Protein DPCD	Q9BVM2	DPCD	9.77778	24.5556	L	M	2.71735	0.000498815	Overexpressed
Sperm acrosome-associated protein 5	Q96QH8	SPACA5	5.66667	9.22222	VL	L	2.73208	0.00100078	Overexpressed
40S ribosomal protein S3	P23396	RPS3	10.6667	33.3333	L	M	2.74117	0.000192347	Overexpressed
Peroxisomal membrane protein 11B	O96011-2	PEX11B	1.55556	9.88889	VL	L	2.75122	0.00169743	Overexpressed
ATP synthase subunit beta, mitochondrial	P06576	ATP5B	194.333	687.556	H	H	2.76005	1.44518e-06	Overexpressed
Peroxiredoxin-5, mitochondrial	P30044-2	PRDX5	53.2222	83.8889	M	H	2.77478	5.72569e-06	Overexpressed
Mitochondrial-processing peptidase subunit beta	O75439	PMPCB	1.66667	6.77778	VL	VL	2.77611	3.20664e-05	Overexpressed
Isocitrate dehydrogenase [NADP], mitochondrial	P48735	IDH2	2.11111	21.1111	VL	M	2.77864	0.000229902	Overexpressed
Maleylacetoacetate isomerase	O43708	GSTZ1	1.22222	6.77778	VL	VL	2.78045	0.000595028	Overexpressed
B-cell receptor-associated protein 31	P51572	BCAP31	11	13.5556	L	L	2.7944	0.0086645	Overexpressed
Mesencephalic astrocyte-derived neurotrophic factor	P55145	MANF	14.4444	34.8889	L	M	2.80233	0.000599632	Overexpressed
Endophilin-B1	Q9Y371-2	SH3GLB1	5.88889	27.8889	VL	L	2.81001	8.16239e-08	Overexpressed
ATP synthase subunit d, mitochondrial	O75947	ATP5H	36	71.1111	M	M	2.81957	0.00038461	Overexpressed
Acetyl-CoA acetyltransferase, mitochondrial	P24752	ACAT1	177.778	356.667	H	H	2.8207	1.28618e-07	Overexpressed
Peptidyl-prolyl cis-trans isomerase FKBP2	P26885	FKBP2	2.55556	13.5556	VL	L	2.82931	0.00144906	Overexpressed
Syntaxin-12	Q86Y82	STX12	4.88889	15.8889	VL	L	2.84469	0.00280648	Overexpressed
Ras-related protein Rab-14	P61106	RAB14	15.1111	38.8889	L	M	2.84735	3.69758e-05	Overexpressed
NADP-dependent malic enzyme	P48163	ME1	1.55556	9.11111	VL	L	2.86717	0.0012088	Overexpressed
Actin, cytoplasmic 2	P63261	ACTG1	144.222	208.111	H	H	2.87761	0.000345222	Overexpressed
Cytochrome c	P99999	CYCS	24.6667	43.1111	M	M	2.88603	0.000106193	Overexpressed
Ras-related protein Rab-6A	P20340-2	RAB6A	10	33.3333	L	M	2.89405	0.000532732	Overexpressed
V-type proton ATPase subunit B, brain isoform	P21281	ATP6V1B2	2.88889	12.1111	VL	L	2.89939	0.00127768	Overexpressed
Ezrin	P15311	EZR	10.2222	31	L	M	2.91686	0.00264656	Overexpressed
T-complex protein 1 subunit zeta	P40227	CCT6A	17	88.4444	L	H	2.92006	7.69434e-07	Overexpressed
Hypoxia up-regulated protein 1	Q9Y4L1	HYOU1	101.222	277.889	H	H	2.92398	0.00124617	Overexpressed
26S proteasome non-ATPase regulatory subunit 4	P55036	PSMD4	3.44444	11.7778	VL	L	2.92947	0.00791887	Overexpressed
Anterior gradient protein 2 homolog	O95994	AGR2	6.44444	14.7778	VL	L	2.93621	0.00166839	Overexpressed
Semenogelin-2	Q02383	SEMG2	216.778	339	H	H	2.97713	0.000994218	Overexpressed
NADH dehydrogenase [ubiquinone] 1 beta subcomplex subunit 5, mitochondrial	O43674-2	NDUFB5	0.555556	2.55556	VL	VL	2.98767	0.000228923	Overexpressed
Protein MENT	Q9BUN1	MENT	34.2222	124.556	M	H	3.00323	0.00732569	Overexpressed
Glucosidase 2 subunit beta	P14314-2	PRKCSH	50.7778	64.7778	M	M	3.01163	1.35159e-09	Overexpressed
Uncharacterized protein C2orf57	Q53QW1	C2orf57	3.66667	7.44444	VL	VL	3.01923	0.000250033	Overexpressed
Mitochondrial coenzyme A transporter SLC25A42	Q86VD7	SLC25A42	2.88889	20.3333	VL	M	3.02472	0.000956358	Overexpressed
Mitochondrial inner membrane protease subunit 2	Q96T52-2	IMMP2L	2.88889	8.22222	VL	L	3.02715	0.000233727	Overexpressed
AP-1 complex subunit beta-1	Q10567-3	AP1B1	9.44444	21.2222	L	M	3.05461	1.99751e-05	Overexpressed
Dynactin subunit 1	Q14203-3	DCTN1	17	49.7778	L	M	3.07483	0.0157274	Overexpressed
Endoplasmic reticulum resident protein 29	P30040	ERP29	20.2222	48.5556	M	M	3.1096	5.52166e-05	Overexpressed
L-lactate dehydrogenase C chain	P07864	LDHC	218.222	441	H	H	3.11937	6.26805e-06	Overexpressed
Dynactin subunit 3	O75935-3	DCTN3	2.22222	5.88889	VL	VL	3.19981	0.000904289	Overexpressed
Isocitrate dehydrogenase [NAD] subunit beta, mitochondrial	O43837	IDH3B	9.22222	41.1111	L	M	3.20682	0.000109327	Overexpressed
60 kDa heat shock protein, mitochondrial	P10809	HSPD1	62.2222	339.333	M	H	3.258	2.01146e-05	Overexpressed
Succinyl-CoA:3-ketoacid coenzyme A transferase 1, mitochondrial	P55809	OXCT1	86.8889	232.778	H	H	3.26951	1.11517e-07	Overexpressed
26S proteasome non-ATPase regulatory subunit 6	Q15008	PSMD6	21.1111	59.1111	M	M	3.27093	1.4421e-05	Overexpressed
V-type proton ATPase catalytic subunit A	P38606-2	ATP6V1A	2.88889	23	VL	M	3.28967	0.000126571	Overexpressed
NADH dehydrogenase [ubiquinone] 1 alpha subcomplex subunit 13	Q9P0J0	NDUFA13	6.88889	16	VL	L	3.30079	6.27264e-07	Overexpressed
Ras-related protein Rab-11B	Q15907	RAB11B	18.3333	45.1111	L	M	3.30732	0.00345516	Overexpressed
Myeloid-derived growth factor	Q969H8	MYDGF	1.66667	7.88889	VL	VL	3.31414	0.00013101	Overexpressed
Bifunctional ATP-dependent dihydroxyacetone kinase/FAD-AMP lyase (cyclizing)	Q3LXA3	DAK	2.66667	15.6667	VL	L	3.31503	0.00146311	Overexpressed
Prohibitin-2	Q99623	PHB2	28.5556	85.5556	M	H	3.31991	4.25934e-07	Overexpressed
Dehydrogenase/reductase SDR family member 7B	Q6IAN0	DHRS7B	6	30.7778	VL	M	3.37669	7.59936e-06	Overexpressed
Transketolase-like protein 1	P51854	TKTL1	1.77778	5.88889	VL	VL	3.38962	0.000292857	Overexpressed
Heat shock protein 105 kDa	Q92598-2	HSPH1	1.44444	11.6667	VL	L	3.43238	0.0079665	Overexpressed
Phosphatidylglycerophosphatase and protein-tyrosine phosphatase 1	Q8WUK0	PTPMT1	4	30.1111	VL	M	3.48427	6.17113e-06	Overexpressed
HIG1 domain family member 2A, mitochondrial	Q9BW72	HIGD2A	4.44444	9	VL	L	3.53704	0.000216792	Overexpressed
60S ribosomal protein L9	P32969	RPL9	1.33333	16.7778	VL	L	3.55028	1.97522e-05	Overexpressed
Serine/threonine-protein phosphatase 2A 65 kDa regulatory subunit A alpha isoform	P30153	PPP2R1A	2.22222	23.3333	VL	M	3.55088	0.000282468	Overexpressed
40S ribosomal protein S13	P62277	RPS13	3.88889	20.7778	VL	M	3.5578	1.77143e-06	Overexpressed
Calmin	Q96JQ2	CLMN	3	18	VL	L	3.58179	4.3985e-05	Overexpressed
40S ribosomal protein SA	P08865	RPSA	4.11111	23	VL	M	3.58634	0.000116625	Overexpressed
D-dopachrome decarboxylase	P30046	DDT	1.33333	10.5556	VL	L	3.59332	3.75736e-09	Overexpressed
Lon protease homolog, mitochondrial	P36776-2	LONP1	15.2222	65.1111	L	M	3.59744	0.0170661	Overexpressed
V-type proton ATPase subunit G 1	O75348	ATP6V1G1	0.555556	5.88889	VL	VL	3.62589	0.000572005	Overexpressed
Alpha-centractin	P61163	ACTR1A	14.2222	53.1111	L	M	3.66168	0.000251388	Overexpressed
cAMP-dependent protein kinase type I-alpha regulatory subunit	P10644	PRKAR1A	47.4444	109.667	M	H	3.6758	0.000269023	Overexpressed
Protein disulfide-isomerase-like protein of the testis	Q8N807	PDILT	0.777778	11.3333	VL	L	3.68699	0.000499038	Overexpressed
Probable serine carboxypeptidase CPVL	Q9H3G5	CPVL	0.888889	10.2222	VL	L	3.69615	0.000295253	Overexpressed
NADH dehydrogenase [ubiquinone] iron-sulfur protein 8, mitochondrial	O00217	NDUFS8	7.33333	21.4444	VL	M	3.69687	2.73161e-06	Overexpressed
Coiled-coil domain-containing protein 126	Q96EE4	CCDC126	0.111111	4	VL	VL	3.71925	0.000927092	Overexpressed
Alpha-1B-glycoprotein	P04217	A1BG	2.33333	11.8889	VL	L	3.72849	0.00127425	Overexpressed
40S ribosomal protein S18	P62269	RPS18	5.11111	22.8889	VL	M	3.72909	1.52364e-05	Overexpressed
Heat shock 70 kDa protein 4L	O95757	HSPA4L	26.6667	87.4444	M	H	3.7998	0.000511075	Overexpressed
Protein transport protein Sec61 subunit beta	P60468	SEC61B	2	7.44444	VL	VL	3.81144	1.3279e-05	Overexpressed
Prohibitin	P35232	PHB	13.8889	58.2222	L	M	3.81581	2.74217e-06	Overexpressed
Serine/threonine-protein phosphatase 4 regulatory subunit 1	Q8TF05-2	PPP4R1	0.222222	10.3333	VL	L	3.8357	7.0384e-05	Overexpressed
Ras-related protein Rab-5C	P51148	RAB5C	3.88889	8.88889	VL	L	3.85202	0.00383405	Overexpressed
Coiled-coil domain-containing protein 90B, mitochondrial	Q9GZT6-2	CCDC90B	2.66667	13.8889	VL	L	3.87581	4.63992e-05	Overexpressed
Sperm equatorial segment protein 1	Q6UW49	SPESP1	38.8889	126.889	M	H	3.88548	0.00219552	Overexpressed
40S ribosomal protein S16	P62249	RPS16	2.44444	11.1111	VL	L	4.00574	7.60509e-05	Overexpressed
60S ribosomal protein L13a	P40429	RPL13A	0	3.77778	VL	VL	4.05171	0.000291217	Overexpressed
Heat shock 70 kDa protein 4	P34932	HSPA4	10.1111	47	L	M	4.08112	5.27998e-07	Overexpressed
Eukaryotic translation initiation factor 3 subunit M	Q7L2H7	EIF3M	2.11111	9.55556	VL	L	4.08551	8.8446e-06	Overexpressed
Glutaredoxin-related protein 5, mitochondrial	Q86SX6	GLRX5	1.66667	6.44444	VL	VL	4.11178	0.000896221	Overexpressed
Hsc70-interacting protein	P50502	ST13	4.66667	20.4444	VL	M	4.1276	5.35896e-05	Overexpressed
Puromycin-sensitive aminopeptidase	P55786	NPEPPS	8.88889	62.5556	L	M	4.15669	0.000482087	Overexpressed
DCN1-like protein 1	Q96GG9	DCUN1D1	0.555556	3.77778	VL	VL	4.1602	1.89281e-06	Overexpressed
Adenylate kinase isoenzyme 1	P00568	AK1	17.7778	58.4444	L	M	4.18902	0.00153286	Overexpressed
Histone H2A.V	Q71UI9	H2AFV	10.8889	24.8889	L	M	4.19026	0.000256219	Overexpressed
40S ribosomal protein S12	P25398	RPS12	3.11111	9.88889	VL	VL	4.19146	3.31034e-07	Overexpressed
Mitochondrial import receptor subunit TOM20 homolog	Q15388	TOMM20	2	6.33333	VL	VL	4.24757	3.19732e-07	Overexpressed
Phosphoglycolate phosphatase	A6NDG6	PGP	1.66667	19.3333	VL	L	4.26294	2.65534e-06	Overexpressed
Cat eye syndrome critical region protein 5	Q9BXW7-2	CECR5	2.77778	12.5556	VL	L	4.32204	0.000381512	Overexpressed
Neutral alpha-glucosidase AB	Q14697-2	GANAB	123.889	245	H	H	4.46111	5.31273e-09	Overexpressed
DnaJ homolog subfamily C member 3	Q13217	DNAJC3	0.333333	7	VL	VL	4.5003	0.000283941	Overexpressed
Calcium-binding protein 39	Q9Y376	CAB39	1.66667	5.77778	VL	VL	4.50193	4.47308e-06	Overexpressed
GrpE protein homolog 1, mitochondrial	Q9HAV7	GRPEL1	1.33333	9.55556	VL	L	4.69067	3.8388e-08	Overexpressed
Isocitrate dehydrogenase [NADP] cytoplasmic	O75874	IDH1	11.7778	72.6667	L	M	4.77245	3.33118e-06	Overexpressed
Apolipoprotein A-I	P02647	APOA1	3.66667	11.2222	VL	L	4.8771	0.00650622	Overexpressed
60S ribosomal protein L14	P50914	RPL14	1.44444	5.77778	VL	VL	4.92922	0.000339948	Overexpressed
ES1 protein homolog, mitochondrial	P30042	C21orf33	4.88889	29.6667	VL	M	4.9347	0.000438974	Overexpressed
Torsin-2A	Q5JU69	TOR2A	0	3.44444	VL	VL	4.94021	6.17142e-05	Overexpressed
Electron transfer flavoprotein subunit beta	P38117	ETFB	11.4444	70.7778	L	M	4.94358	1.16397e-08	Overexpressed
40S ribosomal protein S19	P39019	RPS19	2.66667	10.5556	VL	L	4.94588	3.55674e-08	Overexpressed
Electron transfer flavoprotein-ubiquinone oxidoreductase, mitochondrial	Q16134	ETFDH	8.66667	22.2222	L	M	5.05934	1.8112e-05	Overexpressed
LYR motif-containing protein 5	Q6IPR1	LYRM5	2.66667	6.11111	VL	VL	5.10611	1.69481e-07	Overexpressed
Alpha-aminoadipic semialdehyde synthase, mitochondrial	Q9UDR5	AASS	9.88889	54.1111	L	M	5.10622	7.86888e-05	Overexpressed
Epimerase family protein SDR39U1	Q9NRG7-2	SDR39U1	13.7778	41.5556	L	M	5.23986	9.31973e-07	Overexpressed
Tripeptidyl-peptidase 2	P29144	TPP2	39.4444	185.556	M	H	5.30284	1.42086e-09	Overexpressed
Armadillo repeat-containing protein 3	Q5W041-4	ARMC3	1.66667	20.7778	VL	M	5.32389	0.00185115	Overexpressed
Nucleoporin NUP53	Q8NFH5-3	NUP35	1.88889	7.22222	VL	VL	5.44171	1.40266e-07	Overexpressed
5(3)-deoxyribonucleotidase, cytosolic type	Q8TCD5	NT5C	0.666667	2.22222	VL	VL	5.80243	0.000107394	Overexpressed
Phenylalanine--tRNA ligase beta subunit	Q9NSD9	FARSB	0.333333	2.66667	VL	VL	5.96222	1.38091e-05	Overexpressed
40S ribosomal protein S7	P62081	RPS7	1.22222	11.8889	VL	L	5.99555	1.37621e-06	Overexpressed
Mitochondrial-processing peptidase subunit alpha	Q10713	PMPCA	2.77778	24.8889	VL	M	6.03133	1.74414e-06	Overexpressed
Cob(I)yrinic acid a,c-diamide adenosyltransferase, mitochondrial	Q96EY8	MMAB	0.444444	11.6667	VL	L	6.18781	7.89747e-08	Overexpressed
Cysteine--tRNA ligase, cytoplasmic	P49589-2	CARS	0.555556	5.33333	VL	VL	6.22438	6.16982e-06	Overexpressed
Legumain	Q99538	LGMN	1.22222	4.77778	VL	VL	6.42773	0.000193782	Overexpressed
L-lactate dehydrogenase B chain	P07195	LDHB	5.66667	28.3333	VL	M	6.54934	5.30027e-09	Overexpressed
Dynactin subunit 2	Q13561	DCTN2	2.11111	14.4444	VL	L	6.76681	1.83752e-05	Overexpressed
Histone H2A-Bbd type 2/3	P0C5Z0	H2AFB2	9.11111	30.5556	L	M	6.77079	0.000125146	Overexpressed
Uncharacterized protein C19orf18	Q8NEA5	C19orf18	1.77778	8.66667	VL	L	6.77736	0.000228053	Overexpressed
ATP-dependent (S)-NAD(P)H-hydrate dehydratase	Q8IW45-4	CARKD	0	2.55556	VL	VL	6.98146	0.000396259	Overexpressed
Eukaryotic translation elongation factor 1 epsilon-1	O43324-2	EEF1E1	1.55556	4.66667	VL	VL	7.38794	1.42637e-05	Overexpressed
Protoporphyrinogen oxidase	P50336	PPOX	1.11111	9.88889	VL	L	7.58421	0.00177214	Overexpressed
Matrix-remodeling-associated protein 5	Q9NR99	MXRA5	0.777778	19.3333	VL	L	7.91924	0.00906903	Overexpressed
ATP synthase subunit delta, mitochondrial	P30049	ATP5D	3.33333	9.88889	VL	L	8.04749	1.06733e-06	Overexpressed
3-mercaptopyruvate sulfurtransferase	P25325	MPST	1.77778	11.5556	VL	L	8.29901	0.00412709	Overexpressed
Methylcrotonoyl-CoA carboxylase beta chain, mitochondrial	Q9HCC0-2	MCCC2	2.11111	9.33333	VL	L	8.35314	2.0175e-05	Overexpressed
Arginine--tRNA ligase, cytoplasmic	P54136	RARS	0.555556	4.88889	VL	VL	8.67567	1.09384e-06	Overexpressed
Sperm surface protein Sp17	Q15506	SPA17	18.8889	48.7778	L	M	8.81381	0.00203192	Overexpressed
60S ribosomal protein L31	P62899	RPL31	0	7.22222	VL	VL	9.49559	0.000670855	Overexpressed
Putative peptidyl-tRNA hydrolase PTRHD1	Q6GMV3	PTRHD1	0.333333	2.77778	VL	VL	9.523	2.95059e-05	Overexpressed
NADPH:adrenodoxin oxidoreductase, mitochondrial	P22570-4	FDXR	0.111111	6	VL	VL	9.5641	5.12749e-06	Overexpressed
Retinal dehydrogenase 1	P00352	ALDH1A1	0	7.55556	VL	VL	10.3218	7.41351e-06	Overexpressed
Heat shock 70 kDa protein 13	P48723	HSPA13	0.666667	3.55556	VL	VL	10.6437	0.000979757	Overexpressed
Proteasome activator complex subunit 2	Q9UL46	PSME2	0.111111	9.11111	VL	L	11.1934	1.87387e-06	Overexpressed
Sjoegren syndrome nuclear autoantigen 1	O43805	SSNA1	0.444444	4.77778	VL	VL	11.2946	9.51212e-05	Overexpressed
Iron-sulfur cluster co-chaperone protein HscB, mitochondrial	Q8IWL3	HSCB	0	5.88889	VL	VL	12.9116	3.35852e-09	Overexpressed
Ubiquitin carboxyl-terminal hydrolase isozyme L1	P09936	UCHL1	0.666667	2.55556	VL	VL	12.9319	0.000817746	Overexpressed
FAD synthase	Q8NFF5-3	FLAD1	0.111111	9	VL	L	13.1276	5.53058e-08	Overexpressed
Aspartate--tRNA ligase, mitochondrial	Q6PI48	DARS2	1.22222	12	VL	L	13.4404	9.35175e-06	Overexpressed
Valacyclovir hydrolase	Q86WA6-2	BPHL	0.666667	3	VL	VL	13.5605	2.36564e-05	Overexpressed
60S ribosomal protein L13	P26373	RPL13	0.555556	11	VL	L	14.3695	2.11051e-08	Overexpressed
60S ribosomal protein L36	Q9Y3U8	RPL36	0	1.55556	VL	VL	14.9311	3.90304e-07	Overexpressed
Thioredoxin domain-containing protein 17	Q9BRA2	TXNDC17	0	2	VL	VL	15.2608	2.26496e-05	Overexpressed
Elongation factor Tu, mitochondrial	P49411	TUFM	2.33333	29	VL	M	16.5313	0.000419955	Overexpressed
60S ribosomal protein L18	Q07020-2	RPL18	0.111111	6.33333	VL	VL	18.1922	7.83344e-06	Overexpressed
Complex III assembly factor LYRM7	Q5U5X0	LYRM7	0	3.55556	VL	VL	18.6747	0.000292061	Overexpressed
Actin-related protein 2/3 complex subunit 2	O15144	ARPC2	1.33333	3.88889	VL	VL	20.5355	2.97456e-06	Overexpressed
40S ribosomal protein S5	P46782	RPS5	0	3.55556	VL	VL	21.4917	2.09686e-05	Overexpressed
Chloride anion exchanger	P40879	SLC26A3	0	1	VL	VL	22.144	9.35388e-07	Overexpressed
Small membrane A-kinase anchor protein	Q9BSF0	C2orf88	0	8.33333	VL	L	22.3147	0.00425457	Overexpressed
40S ribosomal protein S20	P60866	RPS20	0	1.44444	VL	VL	23.9721	0.000775795	Overexpressed
40S ribosomal protein S10	P46783	RPS10	1	6.44444	VL	VL	32.1338	0.000229046	Overexpressed
HD domain-containing protein 2	Q7Z4H3-2	HDDC2	0.666667	14.5556	VL	L	38.4312	2.77923e-05	Overexpressed
EF-hand calcium-binding domain-containing protein 1	Q9HAE3	EFCAB1	1.22222	15.3333	VL	L	44.3605	0.000305336	Overexpressed
60S ribosomal protein L28	P46779-4	RPL28	0	2.44444	VL	VL	57.8613	6.79446e-05	Overexpressed
V-type proton ATPase subunit E 2	Q96A05	ATP6V1E2	0	9.55556	VL	L	Gr 2 only	1.8978e-09	Overexpressed
60S ribosomal protein L38	P63173	RPL38	0	3.22222	VL	VL	Gr 2 only	2.25597e-13	Overexpressed
Methylmalonic aciduria type A protein, mitochondrial	Q8IVH4	MMAA	0.333333	4.55556	VL	VL	Gr 2 only	1.27336e-12	Overexpressed
60S ribosomal protein L17	P18621	RPL17	0	2.77778	VL	VL	Gr 2 only	2.02007e-09	Overexpressed
40S ribosomal protein S21	P63220	RPS21	0	2.66667	VL	VL	Gr 2 only	2.57929e-08	Overexpressed
CDP-diacylglycerol--glycerol-3-phosphate 3-phosphatidyltransferase, mitochondrial	Q32NB8	PGS1	0.777778	3.22222	VL	VL	Gr 2 only	2.90135e-08	Overexpressed
Retinal dehydrogenase 2	O94788-3	ALDH1A2	0	1.66667	VL	VL	Gr 2 only	3.1031e-08	Overexpressed
Threonine synthase-like 1	Q8IYQ7	THNSL1	0.444444	5	VL	VL	Gr 2 only	1.26008e-07	Overexpressed
Mitochondrial import inner membrane translocase subunit Tim17-B	O60830	TIMM17B	0.888889	2.33333	VL	VL	Gr 2 only	9.47478e-07	Overexpressed
Perilipin-3	O60664-4	PLIN3	0	5.22222	VL	VL	Gr 2 only	1.32676e-06	Overexpressed
Macrophage migration inhibitory factor	P14174	MIF	2	5.22222	VL	VL	Gr 2 only	1.34158e-06	Overexpressed
Mitochondrial import receptor subunit TOM34	Q15785	TOMM34	0	2.22222	VL	VL	Gr 2 only	1.65912e-06	Overexpressed
60S ribosomal protein L8	P62917	RPL8	0.111111	1.88889	VL	VL	Gr 2 only	3.76011e-06	Overexpressed
Eukaryotic translation initiation factor 3 subunit A	Q14152-2	EIF3A	1.33333	1.66667	VL	VL	Gr 2 only	7.19772e-06	Overexpressed
Phosphoenolpyruvate carboxykinase [GTP], mitochondrial	Q16822	PCK2	0	7.11111	VL	VL	Gr 2 only	8.39855e-06	Overexpressed
Actin-related protein 2/3 complex subunit 4	P59998	ARPC4	0.111111	2.44444	VL	VL	Gr 2 only	2.89984e-05	Overexpressed
L-2-hydroxyglutarate dehydrogenase, mitochondrial	Q9H9P8	L2HGDH	0	2.77778	VL	VL	Gr 2 only	3.20213e-05	Overexpressed
Ribose-phosphate pyrophosphokinase 2	P11908	PRPS2	0	4	VL	VL	Gr 2 only	4.57329e-05	Overexpressed
Tubulin polymerization-promoting protein family member 2	P59282	TPPP2	0.111111	6.33333	VL	VL	Gr 2 only	5.93656e-05	Overexpressed
Ras-related protein Rab-5B	P61020	RAB5B	0	2.88889	VL	VL	Gr 2 only	6.80026e-05	Overexpressed
Serine/threonine-protein phosphatase 6 regulatory ankyrin repeat subunit A	O15084	ANKRD28	0.444444	2.55556	VL	VL	Gr 2 only	9.07367e-05	Overexpressed
ATP-binding cassette sub-family G member 2	Q9UNQ0-2	ABCG2	0	3.88889	VL	VL	Gr 2 only	0.000242229	Overexpressed
Coiled-coil domain-containing protein 183	Q5T5S1	CCDC183	0.111111	5.33333	VL	VL	Gr 2 only	0.000334479	Overexpressed
Keratin, type I cytoskeletal 18	P05783	KRT18	0.555556	3.22222	VL	VL	Gr 2 only	0.000473491	Overexpressed
